# Supplementary material for: Two-Dimensional V2O5 Inverse Opal: Fabrication and Electrochromic Application
Source: Materials (Basel). 2022 Apr 15;15(8):2904. doi: 10.3390/ma15082904 (PMC9032571; doi:10.3390/ma15082904)
Supplement: Supplementary file 1 [file materials-15-02904-s001.zip]

Archive with 1 entries (1 files):
- materials-1646175-supplementary.pdf
